# Supplementary material for: Host response biomarkers of tuberculosis recurrence and treatment failure
Source: Commun Med (Lond). 2026 Feb 14;6:184. doi: 10.1038/s43856-026-01424-w (PMC13047042; doi:10.1038/s43856-026-01424-w)
Supplement: Supplementary file 4 — Supplementary Data [file 43856_2026_1424_MOESM4_ESM.xlsx]

## Sheet: Figure1_Flowchart
Source Data for Figure 1 (Flowchart) and also source for categories in other figures (non-converter, failure at M6, relapse)
PersID	R_time_corrected	R_group	R_group_2	Analysis performed
1	Mth 06	failure at M6	Mth 06	RNAseq
3	Mth 06	non converter	non converter	RNAseq		IDs used for RNAseq analysis
4	Mth 09	relapse	Mth 09	RNAseq		IDs used in both analysis (Transcriptomic and TAM-TB)
5	Mth 06	failure at M6	Mth 06	RNAseq		IDs used for TAM-TB analysis
6	Mth 06	non converter	non converter	RNAseq
7	Mth 09	relapse	Mth 09	RNAseq
8	Mth 06	failure at M6	Mth 06	RNAseq
9	Mth 09	relapse	Mth 09	RNAseq
10	Mth 09	relapse	Mth 09	RNAseq
11	Mth 09	non converter	non converter	RNAseq
50	Mth 09	relapse	Mth 09	RNAseq
51	Mth 36	relapse	Mth 36	RNAseq
52	Mth 12	relapse	Mth 12	RNAseq
53	Mth 09	relapse	Mth 09	RNAseq
54	Mth 12	relapse	Mth 12	RNAseq
55	Mth 09	relapse	Mth 09	RNAseq
56	Mth 06	failure at M6	Mth 06	RNAseq
57	Mth 06	failure at M6	Mth 06	RNAseq
58	Mth 06	failure at M6	Mth 06	RNAseq
59	Mth 06	failure at M6	Mth 06	RNAseq
12	Mth 06	failure at M6	Mth 06	RNAseq & TAM-TB
13	Mth 06	non converter	non converter	RNAseq & TAM-TB
20	Mth 12	relapse	Mth 12	RNAseq & TAM-TB
24	Mth 09	relapse	Mth 09	RNAseq & TAM-TB
28	Mth 18	relapse	Mth 18	RNAseq & TAM-TB
32	Mth 30	relapse	Mth 30	RNAseq & TAM-TB
33	Mth 09	relapse	Mth 09	RNAseq & TAM-TB
34	Mth 18	relapse	Mth 18	RNAseq & TAM-TB
36	Mth 06	failure at M6	Mth 06	RNAseq & TAM-TB
37	Mth 06	failure at M6	Mth 06	RNAseq & TAM-TB
38	Mth 12	relapse	Mth 12	RNAseq & TAM-TB
2	Mth 06	failure at M6	Mth 06	RNAseq & TAM-TB
40	Mth 12	relapse	Mth 12	RNAseq & TAM-TB
42	Mth 06	non converter	non converter	RNAseq & TAM-TB
44	Mth 06	non converter	non converter	RNAseq & TAM-TB
45	Mth 06	failure at M6	Mth 06	RNAseq & TAM-TB
47	Mth 06	failure at M6	Mth 06	RNAseq & TAM-TB
23	Mth 09	relapse	Mth 09	TAM-TB
35	Mth 06	non converter	non converter	TAM-TB
49	Mth 06	failure at M6	Mth 06	TAM-TB

## Sheet: Table1&SupplementaryTable1
Source Data for Table 1 and Supplementary Table 1
PersID	Baseline.cavities	RalphScore_Baseline	Month6.cavities	RalphScore_M6	BMI_Baseline	BMI_Mth 06	Sex	age_kat	HIV_Baseline	CRPValue	num_imp_symptoms	num_imp_symptoms_cat	Cough	BloodyCough	Fever	Weightloss	Nightsweats	Bodyweakness	HIV_ART	Smear_Screening	Smear_Baseline	Smear_Mth 02	Smear_Mth 06	LC_Screening	LC_Baseline	LC_Mth 02	LC_Mth 06	SC_Screening	SC_Baseline	SC_Mth 02	SC_Mth 06	Recurrence_Control
12	No	8	No	20	17.5146	19,522405912256	Female	31-35	Negative	103	3	3	Yes	No	No	Yes	Yes	No	Negative	2+	3+	Negative	Negative	Positive for M.tb	Positive for M.tb	Negative for M.tb	Negative for M.tb	Positive for M.tb	Positive for M.tb	Negative for M.tb	Contaminated	R
13	Yes	48	No	6	13.8504	NA	Male	21-25	Negative	NA	5	3	Yes	Yes	Yes	Yes	Yes	No	Negative	NA	Negative	Negative	Scanty	NA	Positive for M.tb	Positive for M.tb	Positive for M.tb	NA	Negative for M.tb	Positive for M.tb	Negative for M.tb	R
14	Yes	70	No	10	18.6709	19,4330132601738	Female	31-35	Negative	NA	1	1	Yes	No	No	No	No	No	Negative	2+	3+	Negative	Negative	Positive for M.tb	Positive for M.tb	Negative for M.tb	Negative for M.tb	Negative for M.tb	Negative for M.tb	Negative for M.tb	Negative for M.tb	C
15	No	30	No	5	21.7181	22,7204383708109	Male	21-25	Negative	NA	1	1	Yes	No	No	No	No	No	Negative	Scanty	Scanty	Negative	Negative	Positive for M.tb	Negative for M.tb	Negative for M.tb	Negative for M.tb	Negative for M.tb	Positive for M.tb	Negative for M.tb	Negative for M.tb	C
16	No	60	No	25	21.7555	27,6887781337764	Male	21-25	Negative	1878	3	3	Yes	No	No	Yes	Yes	Yes	Negative	Scanty	2+	Negative	Negative	Positive for M.tb	Contaminated	Negative for M.tb	Negative for M.tb	Positive for M.tb	Negative for M.tb	Negative for M.tb	Negative for M.tb	C
17	No	50	No	30	19.8347	20,5693296602388	Male	26-30	Negative	478.8	5	3	Yes	Yes	Yes	Yes	Yes	Yes	Negative	NA	2+	Negative	Negative	NA	Positive for M.tb	Negative for M.tb	Negative for M.tb	NA	Positive for M.tb	Negative for M.tb	Negative for M.tb	C
18	No	10	No	5	17.4747	21,192742415229	Male	36-40	Negative	859.8	4	3	Yes	No	Yes	Yes	Yes	Yes	Negative	3+	3+	Negative	Negative	Positive for M.tb	Positive for M.tb	Negative for M.tb	Negative for M.tb	Negative for M.tb	Negative for M.tb	Negative for M.tb	Negative for M.tb	C
19	No	90	No	5	16.9747	22,7614675359747	Female	31-35	Negative	1758.4	4	3	Yes	No	Yes	Yes	Yes	Yes	Negative	1+	1+	Negative	Negative	Positive for M.tb	Positive for M.tb	Negative for M.tb	Negative for M.tb	Negative for M.tb	Contaminated	Negative for M.tb	Negative for M.tb	C
20	No	60	No	15	17.5431	19,7359764922591	Female	16-20	Negative	378.8	2	2	Yes	No	Yes	No	No	Yes	Negative	2+	2+	Negative	Negative	Positive for M.tb	Positive for M.tb	Positive for M.tb	Negative for M.tb	Positive for M.tb	Negative for M.tb	Positive for M.tb	Negative for M.tb	R
21	No	30	No	30	14.8729	18,0840995132504	Male	26-30	Negative	831.1	4	3	Yes	No	Yes	Yes	Yes	Yes	Negative	3+	2+	Negative	Negative	Positive for M.tb	Positive for M.tb	Positive for M.tb	Negative for M.tb	Positive for M.tb	Contaminated	Negative for M.tb	Negative for M.tb	C
22	No	10	Yes	45	24.4352	27,639801313892	Female	41-45	Negative	316.7	4	3	Yes	No	Yes	Yes	Yes	No	Negative	2+	2+	Negative	Negative	Positive for M.tb	Positive for M.tb	Negative for M.tb	Negative for M.tb	Negative for M.tb	Negative for M.tb	Negative for M.tb	Negative for M.tb	C
23	No	35	NA	NA	18.2183	NA	Male	51-55	Negative	572.2	2	2	Yes	No	No	Yes	No	Yes	Negative	2+	3+	Negative	NA	Positive for M.tb	Positive for M.tb	Negative for M.tb	NA	Positive for M.tb	Negative for M.tb	Negative for M.tb	NA	R
24	No	12	No	5	19.6752	20,8325296091972	Male	26-30	Negative	1182.7	4	3	Yes	No	Yes	Yes	Yes	Yes	Negative	3+	3+	NA	Negative	Positive for M.tb	Positive for M.tb	NA	Negative for M.tb	Positive for M.tb	Positive for M.tb	NA	Negative for M.tb	R
25	No	80	No	50	17.3577	19,8373338623289	Male	51-55	Negative	161	3	3	Yes	No	Yes	Yes	No	Yes	Negative	2+	NA	Negative	Negative	Positive for M.tb	NA	Negative for M.tb	Negative for M.tb	Negative for M.tb	NA	Negative for M.tb	Negative for M.tb	C
26	Yes	80	Yes	50	21.7738	25,7657134562346	Male	41-45	Positive	116.58	4	3	Yes	No	Yes	Yes	Yes	Yes	HIV_YesART	3+	3+	Negative	Negative	Positive for M.tb	Positive for M.tb	Negative for M.tb	Negative for M.tb	Negative for M.tb	Positive for M.tb	Negative for M.tb	Negative for M.tb	C
27	No	15	NA	NA	23.9361	27,1816300864132	Female	26-30	Negative	181.1	4	3	Yes	No	Yes	Yes	Yes	No	Negative	NA	2+	Negative	Negative	NA	Positive for M.tb	Negative for M.tb	Negative for M.tb	NA	Positive for M.tb	Negative for M.tb	Negative for M.tb	C
28	Yes	65	No	5	16.8525	21,1552942020151	Male	31-35	Negative	124.56	4	3	Yes	No	Yes	Yes	Yes	Yes	Negative	3+	3+	Negative	Negative	Positive for M.tb	Positive for M.tb	Positive for M.tb	Negative for M.tb	Positive for M.tb	Positive for M.tb	Negative for M.tb	Contaminated	R
29	No	50	No	5	17.6745	20,0416614063881	Male	26-30	Negative	161.7	4	3	Yes	No	Yes	Yes	Yes	Yes	Negative	3+	3+	Negative	Negative	Positive for M.tb	Positive for M.tb	Negative for M.tb	Negative for M.tb	Positive for M.tb	Positive for M.tb	Negative for M.tb	Negative for M.tb	C
30	No	5	NA	0	18.1787	20,3427977839335	Female	26-30	Positive	141.49	4	3	Yes	No	Yes	Yes	Yes	Yes	HIV_YesART	3+	3+	Negative	Negative	Positive for M.tb	Positive for M.tb	Negative for M.tb	Negative for M.tb	Positive for M.tb	Positive for M.tb	Negative for M.tb	Negative for M.tb	C
31	Yes	80	Yes	50	16.9486	18,0785123966942	Female	31-35	Positive	58.77	5	3	Yes	Yes	Yes	Yes	Yes	Yes	HIV_YesART	Scanty	Scanty	NA	Negative	Positive for M.tb	Positive for M.tb	NA	Negative for M.tb	Positive for M.tb	Positive for M.tb	NA	Negative for M.tb	C
32	Yes	95	No	10	18.9328	20,8116545265349	Male	41-45	Negative	24.12	4	3	Yes	No	Yes	Yes	Yes	Yes	Negative	3+	3+	1+	Negative	Positive for M.tb	Positive for M.tb	Positive for M.tb	Negative for M.tb	Positive for M.tb	Positive for M.tb	Positive for M.tb	Negative for M.tb	R
33	No	35	No	2	16.8663	19,8178444931692	Female	31-35	Positive	138.36	4	3	Yes	No	Yes	Yes	Yes	Yes	HIV_YesART	3+	3+	Negative	Negative	Positive for M.tb	Positive for M.tb	Negative for M.tb	Negative for M.tb	Negative for M.tb	Negative for M.tb	Positive for M.tb	Negative for M.tb	R
34	Yes	75	No	2	16.3593	19,3337299226651	Male	36-40	Positive	61.97	4	3	Yes	No	Yes	Yes	Yes	Yes	HIV_YesART	1+	3+	Negative	Negative	Positive for M.tb	Positive for M.tb	Positive for M.tb	Negative for M.tb	Negative for M.tb	Negative for M.tb	Negative for M.tb	Negative for M.tb	R
35	No	75	Yes	65	19.433	19,6235329980186	Male	26-30	Negative	56.36	4	3	Yes	No	Yes	Yes	Yes	Yes	Negative	3+	3+	1+	Negative	Positive for M.tb	Positive for M.tb	Positive for M.tb	Positive for M.tb	Positive for M.tb	Positive for M.tb	Positive for M.tb	Positive for M.tb	R
36	No	5	No	5	18.3536	21,162501196974	Male	26-30	Negative	118.12	4	3	Yes	No	Yes	Yes	Yes	Yes	Negative	1+	3+	Scanty	Negative	Positive for M.tb	Positive for M.tb	Positive for M.tb	Positive for M.tb	Positive for M.tb	Positive for M.tb	Negative for M.tb	Negative for M.tb	R
37	No	5	NA	0	19.1358	18,8271604938272	Male	36-40	Positive	95.47	5	3	Yes	Yes	Yes	Yes	Yes	Yes	HIV_YesART	3+	3+	Negative	Negative	Positive for M.tb	Positive for M.tb	Positive for M.tb	Negative for M.tb	Positive for M.tb	Negative for M.tb	Negative for M.tb	Negative for M.tb	R
38	No	55	Yes	70	23.533	25,0761930481077	Female	31-35	Positive	95.96	4	3	Yes	No	Yes	Yes	Yes	Yes	HIV_YesART	3+	3+	Negative	Negative	Positive for M.tb	Positive for M.tb	Positive for M.tb	Negative for M.tb	Positive for M.tb	Positive for M.tb	Positive for M.tb	Negative for M.tb	R
39	No	30	NA	0	18.8272	20,9876543209877	Male	26-30	Negative	236.24	5	3	Yes	Yes	Yes	Yes	Yes	Yes	Negative	3+	3+	Negative	Negative	Positive for M.tb	Positive for M.tb	Contaminated	Negative for M.tb	Positive for M.tb	Positive for M.tb	Positive for M.tb	Negative for M.tb	C
2	No	15	No	5	16.8802	19,909972299169	Female	41-45	Negative	78.15	4	3	Yes	No	Yes	Yes	Yes	Yes	Negative	3+	3+	Negative	Negative	Positive for M.tb	Positive for M.tb	Negative for M.tb	Positive for M.tb	Positive for M.tb	Negative for M.tb	Negative for M.tb	Negative for M.tb	R
40	No	10	NA	NA	20.1951	21,7192501143118	Male	25-30	Negative	155.03	4	3	Yes	No	Yes	Yes	Yes	Yes	Negative	2+	3+	Negative	Negative	Positive for M.tb	Positive for M.tb	Positive for M.tb	Negative for M.tb	Positive for M.tb	Positive for M.tb	Negative for M.tb	Negative for M.tb	R
41	No	35	NA	NA	18.8685	19,8345610433523	Male	31-35	Negative	23.15	3	3	Yes	No	Yes	No	Yes	No	Negative	3+	Scanty	Negative	Negative	Positive for M.tb	Positive for M.tb	Negative for M.tb	Negative for M.tb	Positive for M.tb	Positive for M.tb	Negative for M.tb	Negative for M.tb	C
42	Yes	60	No	10	17.7557	17,239152892562	Male	26-30	Positive	NA	3	3	Yes	No	Yes	Yes	No	Yes	HIV_YesART	3+	1+	2+	2+	Positive for M.tb	Positive for M.tb	Positive for M.tb	Positive for M.tb	Positive for M.tb	Positive for M.tb	Negative for M.tb	Negative for M.tb	R
43	NA	NA	No	5	18.3249	21,102580918946	Female	21-25	Negative	81.43	4	3	Yes	No	Yes	Yes	Yes	Yes	Negative	3+	3+	Negative	Negative	Positive for M.tb	Positive for M.tb	Positive for M.tb	Negative for M.tb	Negative for M.tb	Positive for M.tb	Negative for M.tb	Negative for M.tb	C
44	Yes	55	Yes	70	14.3652	16,0036579789666	Male	26-30	Negative	NA	4	3	Yes	No	Yes	Yes	Yes	Yes	Negative	3+	3+	Scanty	3+	Positive for M.tb	Positive for M.tb	Positive for M.tb	Positive for M.tb	Positive for M.tb	Positive for M.tb	Negative for M.tb	Positive for M.tb	R
45	Yes	70	No	5	18.3268	25,6821170282709	Female	31-35	Negative	93.64	4	3	Yes	No	Yes	Yes	Yes	Yes	Negative	1+	2+	Negative	Negative	Positive for M.tb	Positive for M.tb	Negative for M.tb	Positive for M.tb	Negative for M.tb	Positive for M.tb	Contaminated	Negative for M.tb	R
46	Yes	45	NA	NA	16.2278	17,8911923404601	Male	31-35	Positive	115.27	3	3	Yes	No	No	Yes	Yes	Yes	HIV_YesART	2+	3+	Negative	Negative	Positive for M.tb	Positive for M.tb	Negative for M.tb	Negative for M.tb	Positive for M.tb	Positive for M.tb	Negative for M.tb	Negative for M.tb	C
47	No	20	No	2	19.257	20,0623227478029	Male	31-35	Negative	21.15	4	3	Yes	No	Yes	Yes	Yes	Yes	Negative	3+	3+	Negative	Negative	Positive for M.tb	Positive for M.tb	Contaminated	Positive for M.tb	Negative for M.tb	Positive for M.tb	Negative for M.tb	Negative for M.tb	R
48	No	25	No	15	19.0311	20,5882352941176	Male	41-45	Positive	122.39	2	2	Yes	No	No	Yes	No	Yes	HIV_YesART	1+	3+	Negative	Negative	Positive for M.tb	Positive for M.tb	Positive for M.tb	Negative for M.tb	Positive for M.tb	Negative for M.tb	Positive for M.tb	Negative for M.tb	C
49	No	10	NA	0	18.6115	20,2995152354571	Female	21-25	Negative	32.95	3	3	Yes	Yes	No	Yes	No	Yes	Negative	NA	3+	Negative	Negative	NA	Positive for M.tb	Negative for M.tb	Positive for M.tb	NA	Negative for M.tb	Negative for M.tb	Negative for M.tb	R

## Sheet: SourceDataFig2,3,4,SuppFig4
Source Data for Figure 2, 3, Figure 4, Supplementary Figure 4
PersID	RatioCD38posOfIFNypos	RatioHLA_DRposOfIFNypos	RatioCD27posOfIFNypos	RatioKi67posOfIFNypos	Protein	Month	R_time	Recurrence_Control
12	0.318182	0.190476	0.3	0.0952381	MTB125	BL	Mth 06	R
12	0.179487	0.0769231	0.282051	0.025641	MTB125	M2	Mth 06	R
12	0.190476	0.047619	0.380952	0	MTB125	M4	Mth 06	R
12	0.0952381	0.0952381	0.52381	0.05	MTB125	M6	Mth 06	R
13	0.875	0.258065	0.125	0.225806	MTB125	BL	Mth 06	R
13	0.357143	0.214286	0.142857	0.178571	MTB125	M2	Mth 06	R
13	0.388889	0.169811	0.37037	0.269231	MTB125	M4	Mth 06	R
14	0.74359	0.184211	0.0263158	0.27027	MTB125	BL	Mth 06	C
14	0.166667	0.117647	0.176471	0.0588235	MTB125	M2	Mth 06	C
14	0.25	0.0666667	0.266667	0.0666667	MTB125	M4	Mth 06	C
14	0.181818	0.0833333	0.272727	0.0833333	MTB125	M6	Mth 06	C
15	0.166667	0.0526316	0.0555556	0	MTB125	BL	Mth 06	C
15	0.106667	0.0133333	0.36	0.0131579	MTB125	M2	Mth 06	C
15	0.105263	0.0175439	0.339286	0.0175439	MTB125	M4	Mth 06	C
15	0.111111	0.0188679	0.415094	0.0188679	MTB125	M6	Mth 06	C
16	0.263158	0.368421	0.0526316	0	MTB125	M4	Mth 06	C
16	0.1875	0.176471	0.125	0.0625	MTB125	M6	Mth 06	C
17	0.952381	0.690476	0	0.214286	MTB125	BL	Mth 09	C
17	0.214286	0.0714286	0.047619	0.0238095	MTB125	M4	Mth 09	C
17	0.142857	0.142857	0.142857	0	MTB125	M6	Mth 09	C
18	0.777778	0.666667	0.1	0.555556	MTB125	BL	Mth 09	C
18	0.428571	0.5	0	0.285714	MTB125	M2	Mth 09	C
18	0.153846	0.0833333	0.166667	0.0833333	MTB125	M4	Mth 09	C
18	0	0	0	0	MTB125	M6	Mth 09	C
19	0.869565	0.652174	0	0.25	MTB125	BL	Mth 06	C
19	0.333333	0.416667	0	0	MTB125	M6	Mth 06	C
20	0.727273	0.409091	0.238095	0.285714	MTB125	M12	Mth 12	R
20	0.666667	0.6	0	0	MTB125	M2	Mth 12	R
20	0.269231	0.192308	0.12	0.0384615	MTB125	M4	Mth 12	R
20	0.133333	0.133333	0.2	0.0666667	MTB125	M6	Mth 12	R
21	0.230769	0.04	0.56	0	MTB125	M12	Mth 12	C
21	0.333333	0.111111	0.333333	0	MTB125	M4	Mth 12	C
21	0.3	0.1	0.4	0.1	MTB125	M6	Mth 12	C
21	0.203704	0.0384615	0.306122	0.0196078	MTB125	M9	Mth 12	C
22	0.473684	0.25	0.102564	0.102564	MTB125	BL	Mth 06	C
22	0.0645161	0.0322581	0.21875	0.03125	MTB125	M12	Mth 06	C
22	0.0625	0.1875	0.0666667	0	MTB125	M2	Mth 06	C
22	0.166667	0.181818	0.181818	0	MTB125	M4	Mth 06	C
22	0.0555556	0.0555556	0.228571	0	MTB125	M9	Mth 06	C
23	0.75	0.5	0	0.25	MTB125	BL	Mth 09	R
23	0.462963	0.163636	0.2	0.037037	MTB125	M2	Mth 09	R
23	0.588235	0.0588235	0.294118	0.0555556	MTB125	M9	Mth 09	R
24	0.608696	0.521739	0.0909091	0.5	MTB125	BL	Mth 09	R
24	0.25	0.307692	0.307692	0.0769231	MTB125	M2	Mth 09	R
24	0.181818	0.272727	0.181818	0	MTB125	M4	Mth 09	R
24	0.357143	0.428571	0.214286	0.214286	MTB125	M9	Mth 09	R
25	0.970149	0.590909	0.121212	0.440367	MTB125	BL	Mth 09	C
25	0.660714	0.178571	0.0363636	0.0545455	MTB125	M2	Mth 09	C
25	0.6	0.322581	0.0322581	0.0322581	MTB125	M4	Mth 09	C
25	0.588235	0.0909091	0.030303	0.030303	MTB125	M6	Mth 09	C
25	0.545455	0.136364	0.0454545	0.0454545	MTB125	M9	Mth 09	C
26	0.615385	0.234375	0.109375	0.276923	MTB125	BL	Mth 18	C
26	0.0789474	0.0263158	0.205128	0	MTB125	M12	Mth 18	C
26	0.34375	0.261538	0.15625	0.0701754	MTB125	M2	Mth 18	C
27	0.5	0.285714	0.333333	0	MTB125	BL	Mth 12	C
27	0.214286	0.0714286	0.615385	0	MTB125	M12	Mth 12	C
27	0.125	0.111111	0.333333	0	MTB125	M2	Mth 12	C
27	0.2	0.25	0.2	0	MTB125	M4	Mth 12	C
27	0	0.25	0.5	0	MTB125	M6	Mth 12	C
27	0.0909091	0.0909091	0.636364	0	MTB125	M9	Mth 12	C
28	0.333333	0.333333	0.333333	0	MTB125	M9	Mth 18	R
29	0.666667	0.444444	0	0.444444	MTB125	BL	Mth 06	C
29	0.470588	0.27451	0.0588235	0.115385	MTB125	M2	Mth 06	C
29	0.1875	0.133333	0.2	0.0666667	MTB125	M4	Mth 06	C
29	0.111111	0.1	0.222222	0	MTB125	M6	Mth 06	C
30	0.917808	0.671233	0.0136986	0.383562	MTB125	BL	Mth 12	C
30	0.190476	0.047619	0.190476	0	MTB125	M12	Mth 12	C
30	0.370968	0.233333	0.0333333	0.0327869	MTB125	M4	Mth 12	C
30	0.380952	0.25	0.1	0.15	MTB125	M6	Mth 12	C
30	0.184211	0.0526316	0.108108	0.027027	MTB125	M9	Mth 12	C
31	0.638889	0.459459	0.142857	0.285714	MTB125	BL	Mth 09	C
31	0.25	0.2	0.75	0	MTB125	M12	Mth 09	C
31	0.151515	0.0882353	0.323529	0.030303	MTB125	M4	Mth 09	C
31	0.315789	0.263158	0.526316	0.15	MTB125	M6	Mth 09	C
32	0.571429	0.333333	0.142857	0.136364	MTB125	BL	Mth 30	R
32	0.333333	0.333333	0.5	0	MTB125	M4	Mth 30	R
32	0.2	0	0.5	0	MTB125	M6	Mth 30	R
32	0.333333	0	0.666667	0	MTB125	M9	Mth 30	R
33	0.857143	0.769231	0.142857	0.384615	MTB125	BL	Mth 09	R
33	0.181818	0	0.272727	0	MTB125	M4	Mth 09	R
33	0.571429	0.714286	0.0952381	0.428571	MTB125	M9	Mth 09	R
34	0.492754	0.235294	0.220588	0.176471	MTB125	M12	Mth 18	R
34	0.784615	0.460938	0.0153846	0.0310078	MTB125	M2	Mth 18	R
34	0.333333	0.1	0	0.111111	MTB125	M6	Mth 18	R
34	0.44	0.16	0.0833333	0.04	MTB125	M9	Mth 18	R
35	0.666667	0.428571	0.0952381	0.190476	MTB125	BL	Mth 06	R
35	0.4	0	0.4	0.2	MTB125	M2	Mth 06	R
35	0.5	0.166667	0.166667	0.166667	MTB125	M4	Mth 06	R
35	0.304348	0.0434783	0.0869565	0.0434783	MTB125	M6	Mth 06	R
36	0.5	0.666667	0	0.666667	MTB125	BL	Mth 06	R
36	0	0	0.5	0	MTB125	M6	Mth 06	R
37	0.275	0.202532	0.253165	0.0512821	MTB125	M2	Mth 06	R
37	0.166667	0.0684932	0.342466	0.0277778	MTB125	M4	Mth 06	R
37	0.185185	0.185185	0.296296	0.0185185	MTB125	M6	Mth 06	R
38	0.466667	0.285714	0.142857	0.142857	MTB125	BL	Mth 12	R
38	0.153846	0.230769	0.307692	0.0769231	MTB125	M2	Mth 12	R
38	0.0909091	0.1	0.5	0	MTB125	M4	Mth 12	R
38	0.2	0.2	0.4	0	MTB125	M6	Mth 12	R
38	0.230769	0.428571	0.285714	0.230769	MTB125	M9	Mth 12	R
39	0.625	0.291667	0.0416667	0.166667	MTB125	BL	Mth 06	C
39	0.375	0.125	0.125	0.125	MTB125	M2	Mth 06	C
39	0.285714	0.190476	0.047619	0	MTB125	M4	Mth 06	C
39	0.166667	0.153846	0.166667	0.0769231	MTB125	M6	Mth 06	C
2	0.5	0.4	0.0625	0.3125	MTB125	BL	Mth 06	R
2	0.173913	0.130435	0.173913	0.0416667	MTB125	M2	Mth 06	R
2	0.222222	0.166667	0.222222	0	MTB125	M4	Mth 06	R
2	0.0909091	0.0909091	0.409091	0.0454545	MTB125	M6	Mth 06	R
40	0.75	0.5	0	0	MTB125	BL	Mth 12	R
40	0.636364	0.5	0.136364	0.347826	MTB125	M12	Mth 12	R
40	0.4	0.222222	0.222222	0.222222	MTB125	M2	Mth 12	R
40	0.166667	0.333333	0.166667	0	MTB125	M4	Mth 12	R
40	0.166667	0.0833333	0.416667	0.0833333	MTB125	M6	Mth 12	R
41	0.470588	0.375	0.0625	0.0588235	MTB125	BL	Mth 12	C
41	0.1	0.0909091	0.363636	0	MTB125	M12	Mth 12	C
41	0.214286	0.214286	0.142857	0	MTB125	M2	Mth 12	C
41	0.272727	0.0909091	0.272727	0	MTB125	M4	Mth 12	C
41	0.142857	0.125	0.285714	0	MTB125	M6	Mth 12	C
42	0.425	0.307692	0.0512821	0.230769	MTB125	BL	Mth 06	R
42	0.28	0.24	0.04	0.12	MTB125	M2	Mth 06	R
42	0.422222	0.304348	0.0444444	0.152174	MTB125	M4	Mth 06	R
42	0.24	0.23	0.0505051	0.11	MTB125	M6	Mth 06	R
43	0.8	0.5	0.333333	0.533333	MTB125	BL	Mth 06	C
43	0.352941	0.107143	0.188235	0.047619	MTB125	M2	Mth 06	C
43	0.196429	0.0727273	0.232143	0.0185185	MTB125	M4	Mth 06	C
43	0.255814	0.0454545	0.372093	0.0227273	MTB125	M6	Mth 06	C
44	1	0.8	0	0.75	MTB125	BL	Mth 06	R
44	0.444444	0.388889	0.117647	0.0588235	MTB125	M2	Mth 06	R
44	0.625	0.5	0.125	0.25	MTB125	M6	Mth 06	R
45	0.470588	0.176471	0.176471	0.0588235	MTB125	BL	Mth 06	R
45	0.2	0.0294118	0.294118	0	MTB125	M2	Mth 06	R
45	0.227273	0.0454545	0.272727	0	MTB125	M4	Mth 06	R
45	0.153846	0.0384615	0.4	0	MTB125	M6	Mth 06	R
46	0.75	0.45	0.05	0.25	MTB125	BL	Mth 06	C
46	0.304348	0.125	0.173913	0.0434783	MTB125	M2	Mth 06	C
46	0	0	0.166667	0	MTB125	M4	Mth 06	C
47	0.833333	0.6	0	0.4	MTB125	BL	Mth 06	R
47	0.375	0.125	0.125	0	MTB125	M2	Mth 06	R
47	0.333333	0	0.333333	0	MTB125	M4	Mth 06	R
47	0.333333	0	0.333333	0	MTB125	M6	Mth 06	R
48	0.727273	0.3	0.1	0.222222	MTB125	BL	Mth 06	C
48	0.25	0	0.25	0	MTB125	M12	Mth 06	C
48	0.5	0.0645161	0.0645161	0.0322581	MTB125	M2	Mth 06	C
48	0.466667	0.1	0.0689655	0.0344828	MTB125	M4	Mth 06	C
48	0.25	0.0833333	0.166667	0	MTB125	M6	Mth 06	C
48	0.333333	0	0	0	MTB125	M9	Mth 06	C
49	0.642857	0.357143	0.107143	0.285714	MTB125	BL	Mth 06	R
49	0.25	0.130435	0.166667	0.0416667	MTB125	M2	Mth 06	R
49	0.35	0.1	0.25	0	MTB125	M4	Mth 06	R
49	0.25	0.0526316	0.35	0.05	MTB125	M6	Mth 06	R

## Sheet: SupplementaryFigure3
PersID	RatioCD38posOfIFNypos	RatioHLA_DRposOfIFNypos	RatioCD27posOfIFNypos	RatioKi67posOfIFNypos	Protein	Month	IFNyposParent	IFNyposEvents
12	0.318182	0.190476	0.3	0.0952381	MTB125	0	0.0021	308
12	0.285714	0.142857	0.166667	0	PPD	0	0.0007	115
12	0.179487	0.0769231	0.282051	0.025641	MTB125	2	0.004	627
12	0.265625	0.125	0.179688	0.0703125	PPD	2	0.0132	2106
12	0.190476	0.047619	0.380952	0	MTB125	4	0.0021	345
12	0.210526	0.102564	0.128205	0.0769231	PPD	4	0.004	642
12	0.0952381	0.0952381	0.52381	0.05	MTB125	6	0.0021	326
12	0.147541	0.116667	0.241379	0.0566038	PPD	6	0.0062	960
13	0.875	0.258065	0.125	0.225806	MTB125	0	0.0032	296
13	0.833333	0.25	0.166667	0.181818	PPD	0	0.0012	44
13	0.357143	0.214286	0.142857	0.178571	MTB125	2	0.0028	78
13	0.388889	0.169811	0.37037	0.269231	MTB125	4	0.0054	414
13	0.291667	0.130435	0.217391	0.0952381	PPD	4	0.0023	276
14	0.74359	0.184211	0.0263158	0.27027	MTB125	0	0.0038	590
14	0.692308	0.166667	0.0769231	0.25	PPD	0	0.0011	192
14	0.166667	0.117647	0.176471	0.0588235	MTB125	2	0.0018	234
14	0.2	0	0.2	0	PPD	2	0.0005	60
14	0.25	0.0666667	0.266667	0.0666667	MTB125	4	0.0015	292
14	0.166667	0.0909091	0.166667	0.0909091	PPD	4	0.0012	220
14	0.181818	0.0833333	0.272727	0.0833333	MTB125	6	0.0011	164
14	0.428571	0	0.142857	0.142857	PPD	6	0.0006	122
15	0.166667	0.0526316	0.0555556	0	MTB125	0	0.0017	65
15	0.461538	0.153846	0.0714286	0.153846	PPD	0	0.0013	75
15	0.106667	0.0133333	0.36	0.0131579	MTB125	2	0.0075	1614
15	0.0986842	0.0292208	0.163934	0.00967742	PPD	2	0.0308	5817
15	0.105263	0.0175439	0.339286	0.0175439	MTB125	4	0.0056	1009
15	0.0669643	0.00671141	0.134831	0.00223214	PPD	4	0.0455	9705
15	0.111111	0.0188679	0.415094	0.0188679	MTB125	6	0.0052	1226
15	0.0583658	0.0078125	0.11583	0.0077821	PPD	6	0.0255	4492
16	0.263158	0.368421	0.0526316	0	MTB125	4	0.0019	110
16	0.26	0.125	0.0425532	0.0222222	PPD	4	0.0049	284
16	0.1875	0.176471	0.125	0.0625	MTB125	6	0.0016	191
17	0.952381	0.690476	0	0.214286	MTB125	0	0.0041	23
17	0.214286	0.0714286	0.047619	0.0238095	MTB125	4	0.0042	43
17	0.142857	0.142857	0.142857	0	MTB125	6	0.0014	17
18	0.777778	0.666667	0.1	0.555556	MTB125	0	0.0009	106
18	0.666667	0.666667	0	0.333333	PPD	0	0.0003	37
18	0.428571	0.5	0	0.285714	MTB125	2	0.0007	44
18	0.6	0.6	0	0.4	PPD	2	0.0005	35
18	0.153846	0.0833333	0.166667	0.0833333	MTB125	4	0.0012	159
18	0.285714	0.214286	0.103448	0.178571	PPD	4	0.0027	412
18	0	0	0	0	MTB125	6	0.0003	44
18	0.25	0.25	0.2	0	PPD	6	0.0004	64
19	0.869565	0.652174	0	0.25	MTB125	0	0.0023	171
19	0.8	0.6	0	0.2	PPD	0	0.0005	33
19	0.333333	0.416667	0	0	MTB125	6	0.0012	53
19	0.166667	0.285714	0	0	PPD	6	0.0006	37
20	0.727273	0.409091	0.238095	0.285714	MTB125	12	0.0021	338
20	0.5	0.26087	0.0869565	0.136364	PPD	12	0.0023	356
20	0.666667	0.6	0	0	MTB125	2	0.0005	36
20	0.5	0.5	0	0	PPD	2	0.0005	41
20	0.269231	0.192308	0.12	0.0384615	MTB125	4	0.0026	410
20	0.259259	0.259259	0.0714286	0.0357143	PPD	4	0.0028	426
20	0.133333	0.133333	0.2	0.0666667	MTB125	6	0.003	450
20	0.125	0.142857	0.0816327	0.0408163	PPD	6	0.0046	707
21	0.230769	0.04	0.56	0	MTB125	12	0.0025	250
21	0.15625	0.030303	0.226804	0.0102041	PPD	12	0.0096	995
21	0.333333	0.111111	0.333333	0	MTB125	4	0.0009	96
21	0.333333	0.0334928	0.184834	0.015544	PPD	4	0.0209	2520
21	0.3	0.1	0.4	0.1	MTB125	6	0.001	94
21	0.333333	0.125	0.111111	0	PPD	6	0.0009	103
21	0.203704	0.0384615	0.306122	0.0196078	MTB125	9	0.0052	340
21	0.153846	0	0.230769	0	PPD	9	0.0013	109
22	0.473684	0.25	0.102564	0.102564	MTB125	0	0.004	630
22	0.3	0.130435	0.173913	0.0869565	PPD	0	0.0022	358
22	0.0645161	0.0322581	0.21875	0.03125	MTB125	12	0.0031	440
22	0.0666667	0	0.2	0	PPD	12	0.0014	197
22	0.0625	0.1875	0.0666667	0	MTB125	2	0.0016	245
22	0	0.142857	0	0	PPD	2	0.0007	111
22	0.166667	0.181818	0.181818	0	MTB125	4	0.0011	81
22	0.25	0.25	0.25	0	PPD	4	0.0004	34
22	0.0555556	0.0555556	0.228571	0	MTB125	9	0.0036	440
22	0.1	0.1	0.222222	0	PPD	9	0.001	116
23	0.75	0.5	0	0.25	MTB125	0	0.0008	20
23	0.462963	0.163636	0.2	0.037037	MTB125	2	0.0054	404
23	0.367647	0.161765	0.101449	0.0441176	PPD	2	0.0068	507
23	0.588235	0.0588235	0.294118	0.0555556	MTB125	9	0.0018	302
23	0.517241	0.1	0.166667	0	PPD	9	0.0031	511
24	0.608696	0.521739	0.0909091	0.5	MTB125	0	0.0023	265
24	0.478261	0.434783	0.142857	0.347826	PPD	0	0.0022	248
24	0.25	0.307692	0.307692	0.0769231	MTB125	2	0.0013	202
24	0.193548	0.34375	0.16129	0.09375	PPD	2	0.0031	508
24	0.181818	0.272727	0.181818	0	MTB125	4	0.0011	175
24	0.108108	0.243243	0.0810811	0.0540541	PPD	4	0.0036	588
24	0.357143	0.428571	0.214286	0.214286	MTB125	9	0.0014	212
24	0.333333	0.25	0.181818	0.166667	PPD	9	0.0011	179
25	0.970149	0.590909	0.121212	0.440367	MTB125	0	0.0067	75
25	0.961538	0.5	0.037037	0.5	PPD	0	0.0025	38
25	0.660714	0.178571	0.0363636	0.0545455	MTB125	2	0.0055	968
25	0.491071	0.0526316	0.00909091	0.0442478	PPD	2	0.0111	1895
25	0.6	0.322581	0.0322581	0.0322581	MTB125	4	0.0031	522
25	0.37931	0.166667	0	0.0333333	PPD	4	0.0029	541
25	0.588235	0.0909091	0.030303	0.030303	MTB125	6	0.0033	894
25	0.461538	0.0833333	0	0	PPD	6	0.0012	265
25	0.545455	0.136364	0.0454545	0.0454545	MTB125	9	0.0022	547
25	0.333333	0.0833333	0	0	PPD	9	0.0012	346
26	0.615385	0.234375	0.109375	0.276923	MTB125	0	0.0063	184
26	0.527778	0.285714	0.0857143	0.277778	PPD	0	0.0034	87
26	0.0789474	0.0263158	0.205128	0	MTB125	12	0.0038	256
26	0.0540541	0.0789474	0.0540541	0.027027	PPD	12	0.0037	102
26	0.34375	0.261538	0.15625	0.0701754	MTB125	2	0.0064	162
26	0.449438	0.311111	0.0659341	0.136364	PPD	2	0.0085	241
26	0.25	0.304348	0.0416667	0.0909091	PPD	4	0.0024	33
27	0.5	0.285714	0.333333	0	MTB125	0	0.0006	64
27	0.333333	0	0.333333	0.333333	PPD	0	0.0003	35
27	0.214286	0.0714286	0.615385	0	MTB125	12	0.0014	242
27	0.0769231	0.0769231	0.538462	0	PPD	12	0.0014	233
27	0.125	0.111111	0.333333	0	MTB125	2	0.0009	134
27	0.166667	0.0833333	0.333333	0	PPD	2	0.0012	175
27	0.2	0.25	0.2	0	MTB125	4	0.0004	73
27	0.25	0	0.4	0	PPD	4	0.0003	58
27	0	0.25	0.5	0	MTB125	6	0.0004	50
27	0	0	0.5	0	PPD	6	0.0002	33
27	0.0909091	0.0909091	0.636364	0	MTB125	9	0.0011	131
27	0.117647	0.0625	0.533333	0	PPD	9	0.0016	256
28	0.333333	0.333333	0.333333	0	MTB125	9	0.0003	38
29	0.666667	0.444444	0	0.444444	MTB125	0	0.0009	39
29	0.470588	0.27451	0.0588235	0.115385	MTB125	2	0.0051	774
29	0.470588	0.388889	0.0666667	0.1875	PPD	2	0.0016	235
29	0.1875	0.133333	0.2	0.0666667	MTB125	4	0.0015	141
29	0	0	0.2	0	PPD	4	0.0004	45
29	0.111111	0.1	0.222222	0	MTB125	6	0.0009	94
30	0.917808	0.671233	0.0136986	0.383562	MTB125	0	0.0073	219
30	0.8	0.4	0	0.44	PPD	0	0.0025	73
30	0.190476	0.047619	0.190476	0	MTB125	12	0.002	105
30	0.4	0.2	0.0347826	0.0012069	PPD	12	0.0114	594
30	0.370968	0.233333	0.0333333	0.0327869	MTB125	4	0.0061	175
30	0.593548	0.372549	0.0130719	0.214286	PPD	4	0.0151	546
30	0.380952	0.25	0.1	0.15	MTB125	6	0.002	75
30	0.518519	0.407407	0	0.28	PPD	6	0.0025	109
30	0.184211	0.0526316	0.108108	0.027027	MTB125	9	0.0037	309
30	0.36	0.177083	0.03125	0.123711	PPD	9	0.0094	875
31	0.638889	0.459459	0.142857	0.285714	MTB125	0	0.0035	215
31	0	0.333333	0	0.333333	PPD	0	0.0003	20
31	0.25	0.2	0.75	0	MTB125	12	0.0004	37
31	0.151515	0.0882353	0.323529	0.030303	MTB125	4	0.0033	94
31	0.189189	0.111111	0.25	0.0833333	PPD	4	0.0036	124
31	0.315789	0.263158	0.526316	0.15	MTB125	6	0.0019	65
31	0.1	0.111111	0.3	0.111111	PPD	6	0.0009	33
32	0.571429	0.333333	0.142857	0.136364	MTB125	0	0.0021	327
32	0.444444	0.222222	0.125	0.111111	PPD	0	0.0008	121
32	0.333333	0.333333	0.5	0	MTB125	4	0.0003	43
32	0.5	0.5	0	0.333333	PPD	4	0.0002	32
32	0.2	0	0.5	0	MTB125	6	0.0005	80
32	0.333333	0	0.333333	0	PPD	6	0.0002	34
32	0.333333	0	0.666667	0	MTB125	9	0.0003	40
32	0.4	0.2	0.25	0	PPD	9	0.0004	59
33	0.857143	0.769231	0.142857	0.384615	MTB125	0	0.0014	51
33	0.8	0.8	0.111111	0.555556	PPD	0	0.0009	30
33	0.181818	0	0.272727	0	MTB125	4	0.001	152
33	0.222222	0.125	0.125	0	PPD	4	0.0007	115
33	0.375	0.625	0.125	0.333333	PPD	6	0.0007	23
33	0.571429	0.714286	0.0952381	0.428571	MTB125	9	0.002	81
33	0.571429	0.666667	0	0.571429	PPD	9	0.0006	30
34	0.492754	0.235294	0.220588	0.176471	MTB125	12	0.0068	946
34	0.344828	0.226087	0.0884956	0.147826	PPD	12	0.0114	1433
34	0.784615	0.460938	0.0153846	0.0310078	MTB125	2	0.013	131
34	0.333333	0.1	0	0.111111	MTB125	6	0.0009	61
34	0.214286	0.142857	0	0.133333	PPD	6	0.0015	68
34	0.44	0.16	0.0833333	0.04	MTB125	9	0.0025	299
34	0.240741	0.113208	0.0576923	0.0754717	PPD	9	0.0052	768
35	0.666667	0.428571	0.0952381	0.190476	MTB125	0	0.0021	389
35	0.571429	0.333333	0.142857	0.166667	PPD	0	0.0007	121
35	0.4	0	0.4	0.2	MTB125	2	0.0005	57
35	0.5	0.166667	0.166667	0.166667	MTB125	4	0.0006	34
35	0.304348	0.0434783	0.0869565	0.0434783	MTB125	6	0.0023	351
35	0.454545	0.0909091	0.181818	0.0909091	PPD	6	0.0011	172
36	0.5	0.666667	0	0.666667	MTB125	0	0.0006	32
36	0.75	0.75	0	0.5	PPD	0	0.0004	28
36	0	0	0.5	0	MTB125	6	0.0002	23
36	0.2	0.25	0.2	0.2	PPD	6	0.0005	64
37	0.275	0.202532	0.253165	0.0512821	MTB125	2	0.0078	541
37	0.451613	0.290323	0.0967742	0.131148	PPD	2	0.0059	446
37	0.166667	0.0684932	0.342466	0.0277778	MTB125	4	0.0072	635
37	0.222222	0.166667	0.0789474	0.0833333	PPD	4	0.0038	342
37	0.185185	0.185185	0.296296	0.0185185	MTB125	6	0.0054	360
37	0.222222	0.342857	0.138889	0.0857143	PPD	6	0.0035	216
38	0.466667	0.285714	0.142857	0.142857	MTB125	0	0.0014	97
38	0.2	0.166667	0.2	0	PPD	0	0.0006	51
38	0.153846	0.230769	0.307692	0.0769231	MTB125	2	0.0013	152
38	0.4	0.333333	0.1	0.2	PPD	2	0.0009	88
38	0.0909091	0.1	0.5	0	MTB125	4	0.001	144
38	0.285714	0.285714	0.142857	0.142857	PPD	4	0.0007	94
38	0.2	0.2	0.4	0	MTB125	6	0.0004	69
38	0.2	0.333333	0.166667	0	PPD	6	0.0005	79
38	0.230769	0.428571	0.285714	0.230769	MTB125	9	0.0013	159
38	0	0.2	0.166667	0	PPD	9	0.0005	73
39	0.625	0.291667	0.0416667	0.166667	MTB125	0	0.0024	280
39	0.375	0.125	0.125	0.125	MTB125	2	0.0008	105
39	0.5	0.5	0	0.5	PPD	2	0.0002	28
39	0.285714	0.190476	0.047619	0	MTB125	4	0.002	333
39	0.5	0.222222	0.111111	0.222222	PPD	4	0.0008	130
39	0.166667	0.153846	0.166667	0.0769231	MTB125	6	0.0012	356
39	0.5	0	0.5	0	PPD	6	0.0002	25
2	0.5	0.4	0.0625	0.3125	MTB125	0	0.0016	89
2	0.173913	0.130435	0.173913	0.0416667	MTB125	2	0.0022	324
2	0.166667	0.166667	0.142857	0	PPD	2	0.0006	80
2	0.222222	0.166667	0.222222	0	MTB125	4	0.0017	236
2	0.222222	0.111111	0.111111	0.1	PPD	4	0.0009	111
2	0.0909091	0.0909091	0.409091	0.0454545	MTB125	6	0.0022	362
2	0.0666667	0.0666667	0.2	0	PPD	6	0.0015	226
40	0.75	0.5	0	0	MTB125	0	0.0004	61
40	0.636364	0.5	0.136364	0.347826	MTB125	12	0.0022	354
40	0.571429	0.428571	0.142857	0.285714	PPD	12	0.0007	107
40	0.4	0.222222	0.222222	0.222222	MTB125	2	0.0009	120
40	0.666667	0.5	0	0.5	PPD	2	0.0009	123
40	0.166667	0.333333	0.166667	0	MTB125	4	0.0006	79
40	0.105263	0.263158	0.0526316	0.0526316	PPD	4	0.0019	255
40	0.166667	0.0833333	0.416667	0.0833333	MTB125	6	0.0012	168
40	0.166667	0.166667	0.166667	0.0833333	PPD	6	0.0012	174
41	0.470588	0.375	0.0625	0.0588235	MTB125	0	0.0016	247
41	0.333333	0.235294	0	0	PPD	0	0.0017	267
41	0.1	0.0909091	0.363636	0	MTB125	12	0.001	159
41	0.0606061	0.03125	0.0909091	0	PPD	12	0.0032	488
41	0.214286	0.214286	0.142857	0	MTB125	2	0.0014	216
41	0.05	0.0555556	0	0	PPD	2	0.0019	279
41	0.272727	0.0909091	0.272727	0	MTB125	4	0.0011	176
41	0.363636	0.181818	0.1	0.0909091	PPD	4	0.0011	170
41	0.142857	0.125	0.285714	0	MTB125	6	0.0007	12
41	0	0.0555556	0.0555556	0	PPD	6	0.0017	263
42	0.425	0.307692	0.0512821	0.230769	MTB125	0	0.0039	582
42	0.242424	0.181818	0.030303	0.121212	PPD	0	0.0032	479
42	0.28	0.24	0.04	0.12	MTB125	2	0.0025	369
42	0.346154	0.230769	0.0384615	0.115385	PPD	2	0.0026	378
42	0.422222	0.304348	0.0444444	0.152174	MTB125	4	0.0045	530
42	0.333333	0.148936	0.0416667	0.106383	PPD	4	0.0048	632
42	0.24	0.23	0.0505051	0.11	MTB125	6	0.0099	755
42	0.195122	0.122951	0.0245902	0.130081	PPD	6	0.0122	1392
43	0.8	0.5	0.333333	0.533333	MTB125	0	0.0015	46
43	0.9	0.6	0.2	0.636364	PPD	0	0.001	34
43	0.352941	0.107143	0.188235	0.047619	MTB125	2	0.0085	1387
43	0.357143	0.144578	0.0963855	0.0481928	PPD	2	0.0083	1359
43	0.196429	0.0727273	0.232143	0.0185185	MTB125	4	0.0055	898
43	0.206897	0.107143	0.241379	0.0175439	PPD	4	0.0057	914
43	0.255814	0.0454545	0.372093	0.0227273	MTB125	6	0.0043	726
43	0.153846	0.0576923	0.254902	0.0192308	PPD	6	0.0052	974
44	1	0.8	0	0.75	MTB125	0	0.0004	64
44	1	0.8	0	0.5	PPD	0	0.0005	75
44	0.444444	0.388889	0.117647	0.0588235	MTB125	2	0.0018	71
44	0.536585	0.384615	0.025641	0.153846	PPD	2	0.0039	165
44	0.52381	0.454545	0	0.142857	PPD	4	0.0022	121
44	0.625	0.5	0.125	0.25	MTB125	6	0.0008	89
44	0.45	0.333333	0.047619	0.05	PPD	6	0.002	214
45	0.470588	0.176471	0.176471	0.0588235	MTB125	0	0.0017	188
45	0.333333	0.222222	0.222222	0.111111	PPD	0	0.0009	16
45	0.2	0.0294118	0.294118	0	MTB125	2	0.0034	482
45	0.214286	0.0714286	0.153846	0.0714286	PPD	2	0.0013	194
45	0.227273	0.0454545	0.272727	0	MTB125	4	0.0023	334
45	0.166667	0	0.166667	0	PPD	4	0.0006	82
45	0.153846	0.0384615	0.4	0	MTB125	6	0.0026	387
45	0	0	0.25	0	PPD	6	0.0005	67
46	0.75	0.45	0.05	0.25	MTB125	0	0.0021	135
46	0.647059	0.263158	0.0555556	0.105263	PPD	0	0.0018	121
46	0.304348	0.125	0.173913	0.0434783	MTB125	2	0.0023	400
46	0.409091	0.142857	0.047619	0.238095	PPD	2	0.0021	357
46	0	0	0.166667	0	MTB125	4	0.0006	65
46	0.166667	0.142857	0.166667	0.166667	PPD	4	0.0006	59
47	0.833333	0.6	0	0.4	MTB125	0	0.0005	80
47	1	0.5	0	0.5	PPD	0	0.0002	28
47	0.375	0.125	0.125	0	MTB125	2	0.0008	118
47	0.5	0.25	0	0	PPD	2	0.0004	62
47	0.333333	0	0.333333	0	MTB125	4	0.0003	47
47	0.5	0	0	0	PPD	4	0.0002	30
47	0.333333	0	0.333333	0	MTB125	6	0.0003	43
48	0.727273	0.3	0.1	0.222222	MTB125	0	0.0009	103
48	0.75	0.333333	0	0.333333	PPD	0	0.0003	49
48	0.25	0	0.25	0	MTB125	12	0.0003	59
48	0	0	0	0	PPD	12	0.0002	27
48	0.5	0.0645161	0.0645161	0.0322581	MTB125	2	0.0034	541
48	0.633333	0.0967742	0.166667	0.00129032	PPD	2	0.0055	1056
48	0.466667	0.1	0.0689655	0.0344828	MTB125	4	0.0029	520
48	0.586207	0.133333	0.0357143	0.0714286	PPD	4	0.0029	508
48	0.25	0.0833333	0.166667	0	MTB125	6	0.0012	225
48	0.333333	0.166667	0	0	PPD	6	0.0006	114
48	0.333333	0	0	0	MTB125	9	0.0002	41
49	0.642857	0.357143	0.107143	0.285714	MTB125	0	0.0028	420
49	0.541667	0.291667	0.0833333	0.291667	PPD	0	0.0024	362
49	0.25	0.130435	0.166667	0.0416667	MTB125	2	0.0024	363
49	0.222222	0.111111	0.111111	0.111111	PPD	2	0.0009	140
49	0.35	0.1	0.25	0	MTB125	4	0.002	381
49	0.333333	0.1	0.2	0.1	PPD	4	0.001	167
49	0.25	0.0526316	0.35	0.05	MTB125	6	0.002	350
49	0.2	0.0666667	0.2	0.0666667	PPD	6	0.0014	256
